# Supplementary material for: Comprehensive Evaluation of a 1021-Gene Panel in FFPE and Liquid Biopsy for Analytical and Clinical Use
Source: Int J Mol Sci. 2025 Jun 20;26(13):5930. doi: 10.3390/ijms26135930 (PMC12249698; doi:10.3390/ijms26135930)
Supplement: Supplementary file 1 [file ijms-26-05930-s001.zip]

Archive with 3 entries (3 files):
- SUPPLEMENTARY TABLE 1.xlsx
- Supplementary Table 2 and Figure S1.xlsx
- SUPPLEMENTARY TABLE 3.pdf
