# Supplementary material for: Comprehensive Evaluation of a 1021-Gene Panel in FFPE and Liquid Biopsy for Analytical and Clinical Use
Source: Int J Mol Sci. 2025 Jun 20;26(13):5930. doi: 10.3390/ijms26135930 (PMC12249698; doi:10.3390/ijms26135930)
Supplement: Supplementary file 1 [file ijms-26-05930-s001.zip › SUPPLEMENTARY TABLE 1.xlsx]

## Sheet: Comparison FFPE
		Ori Numer	Sample Numer	Cancer type	Previous results			AF	Note	transvar annotation	Doule check result	Detection result				QC
cfDNA		1371	cf-sample1	PANCREATIC CANCER	KRAS	c.35G>A	p.Gly12Asp	0.19	(Tumor tissue)	chr12:g.25398284C>T/c.35G>A/p.G12D	No reads in the position, depth is 361					pass
cfDNA		2150	cf-sample2	Non-Small Cell Lung Cancer	KRAS	c.35G>C	p.Gly12Ala	0.005		chr12:g.25398284C>T/c.35G>C	No reads in the position, depth is 194					fail
cfDNA		3744	cf-sample3	Non-Small Cell Lung Cancer	TP53	c.993+2T>C		0.023				TP53	c.993+2T>C		0.0222	risk
cfDNA		1619	cf-sample4	Breast Cancer	PIK3CA	c.328_330delGAA		0.09	(Tumor tissue)		Different annotation system	PIK3CA	c.325GAA[2>1]	p.E109[2>1]	0.0124	pass
cfDNA		2658	cf-sample5	PANCREATIC CANCER	KRAS	c.38G>A	p.Gly13Asp	0.09	(Tumor tissue)	chr12:g.25398281C>T/c.38G>A/p.G13D	1reads in the position, depth is 506					pass
cfDNA		3076	cf-sample6	COLORECTAL CANCER	NRAS		p.Gln61His	0.52	(Tumor tissue)	chr1:g.115256528T>G/c.183A>C/p.Q61H	No reads in the position, depth is 894					pass
cfDNA		845	cf-sample7	Non-Small Cell Lung Cancer	CTNNB1	c.121A>G	p.Thr41Ala	0.12	(Tumor tissue)							pass
cfDNA		1515	cf-sample8	Colorectal Cancer	-											fail
cfDNA		3342	cf-sample9	Non-Small Cell Lung Cancer	KRAS	c.35G>A	p.Gly12Asp	0.66	(Tumor tissue)			KRAS	c.35G>A	p.G12D	0.1957	pass
cfDNA		4645	cf-sample10	PANCREATIC CANCER	RAD52	c.1037C>A	p.Ser346Ter	0.22	(Tumor tissue)							fail
cfDNA		4708	cf-sample11	Non-Small Cell Lung Cancer	EML4(6) - ALK(17)			570 copies	(Tumor tissue)		Need to provide information on the location of breakpoints					pass
FFPE	1	1619	FFPE-sample1	Breast Cancer	PIK3CA	c.328_330delGAA		0.09				PIK3CA	c.325GAA[2>1]	p.E109[2>1]	0.049	pass
					CDH1	c.67C>T	p.Gln23Ter	0.1				CDH1	c.67C>T	p.Q23*	0.0853
FFPE	2	2021	FFPE-sample2	Pancreatic Cancer	KRAS	c.35G>T	p.Gly12Val	0.4				KRAS	c.35G>T	p.G12V	0.3346	pass
					PIK3CA	c.3139C>T	p.His1047Tyr	0.57				PIK3CA	c.3139C>T	p.H1047Y	0.5666
					MAP2K7	c.289C>T	p.Gln97Ter	0.32			Genes are not covered by the test	-
					TP53	c.734G>A	p.Gly245Asp	0.39				TP53	c.734G>A	p.G245D	0.2677
FFPE	3	3318	FFPE-sample3	Hepatocellular carcinoma	PALB2	c.1A>G	p.Asp2_Met296del	0.36				PALB2	c.1A>G	p.0?	0.2973	pass
					ERRFI1	c.1007_1016del	p.Lys336SerfsTer113	0.45				ERRFI1	c.1007_1016delAAAGCCTTCC	p.K336Sfs*113	0.385
					TERT	c.-146C>T		0.36				TERT	c.-58-u88C>T	.	0.2912
					TP53	c.743G>T	p.Arg248Leu	0.49				TP53	c.743G>T	p.R248L	0.6869
FFPE	4	4514	FFPE-sample4	Lung Cancer	SLC3A2(5)-NRG1(6),			9300 copies			NRG1 not in the detection range, incomplete probe coverage, ivs3, ivs4-ex5 partially covered (NM_013962.2 )	-				pass
					CCND3	amplification						CCND3	amplification		6.52
					ERBB2	amplification,						ERBB2	amplification		7.08
FFPE	5	4335	FFPE-sample5	Pancreatic Cancer	FANCL	c.2T>C	p.Ala2_Met74del	0.53				FANCL	c.2T>C	p.0?	0.4774	pass
					KRAS	c.35G>A	p.Gly12Asp	0.15				KRAS	c.35G>A	p.G12D	0.1611
					TP53	c.660T>G	p.Tyr220Ter	0.19				TP53	c.660T>G	p.Y220*	0.15
FFPE	6	4475	FFPE-sample6	Breast Cancer	ESR1	c.1610A>C	p.Tyr537Ser	0.37				ESR1	c.1610A>C	p.Y537S	0.3642	pass
					PIK3CA	c.3140A>G	p.His1047Arg	0.43				PIK3CA	c.3140A>G	p.H1047R	0.4358
					FGFR1	AMPLIFICATION		15COPIES				FGFR1	AMPLIFICATION		4.76
FFPE	7	3342	FFPE-sample7	Lung Cancer	KRAS	c.35G>A	p.Gly12Asp	0.66				KRAS	c.35G>A	p.G12D	0.6512	pass
					RET	c.2410G>A	p.Val804Met	0.43				RET	c.2410G>A	p.V804M	0.3833
					IDH1	c.395G>T	p.Arg132Leu	0.63				IDH1	c.395G>T	p.R132L	0.5486
					TP53	c.614A>G	p.Tyr205Cy	0.74				TP53	c.614A>G	p.Y205C	0.6829
FFPE	8	2651	FFPE-sample8	Lung Cancer	ERBB2	c.2264T>C	p.Leu755Ser	0.38				ERBB2	c.2264T>C	p.L755S	0.3368	pass
					PTEN	c.955_958delACTT	p.Thr319Ter49	0.49				PTEN	c.951ACTT[2>1]	p.T319*fs*1	0.4914
					MYC	c.482C>T	p.Ser161Leu	0.87				MYC	c.482C>T	p.S161L	0.8887
					KMT2C	c.10550delC	p.Pro3517LeufsTer16	0.68			The annotation system is different, but it is the same gene	MLL3	c.10549C[2>1]	p.P3517Lfs*16	0.6667
					TP53	c.559+1G>A		0.56				TP53	c.559+1G>A	.	0.5637
FFPE	9	4636	FFPE-sample9	Breast Cancer	CHEK2	c.1232G>A	p.Trp411Ter	0.49				CHEK2	c.1232G>A	p.W411*	0.4986	pass
					PIK3CA	c.1633G>A	p.Glu545Lys	0.37				PIK3CA	c.1633G>A	p.E545K	0.3741
FFPE	10	2574	FFPE-sample11	Lung Cancer	MET	c.3072_3082+4del		0.42		chr7:g.116412033_116412047del15	The annotation system is different, Gene+ uses NM_000245 and Genekor uses NM_001127500	MET	c.3018_3028+4delTTTTCCAGAAGGTAT	.	0.2722	pass
					EGFR	amplification						EGFR	amplification		10.76
FFPE	11	2208	FFPE-sample12	Colorectal Cancer	BRAF	c.1799T>A	p.Val600Glu	0.11				BRAF	c.1799T>A	p.V600E	0.1289	pass
FFPE	12	775	FFPE-sample12	Pancreatic Cancer	KRAS	c.34G>C	p.Gly12Arg	0.13				KRAS	c.34G>C	p.G12R	0.141	pass
					TP53	c.817C>T	p.Arg273Cys	0.12				TP53	c.817C>T	p.R273C	0.143
					ARID1A	c.3664_3668delGGGCGinsAGC	p.Gly1222SerfsTer5	0.14				ARID1A	c.3664_3668delGGGCGinsAGC	p.G1222Sfs*5	0.085
FFPE	13	970	FFPE-sample12	Gastric Cancer	DPYD	c.1905+1G>A		0.49				DPYD	c.1905+1G>A	.	0.4221	pass
					BAP1	c.68-1G>T		0.1				BAP1	c.68-1G>T	.	0.0714
FFPE	14	938	FFPE-sample12	Lung Cancer	NF1	c.7744C>T	p.Gln2582Ter	0.69								pass
					PTEN	c.740_741insT	p.Leu247PhefsTer6	0.65				PTEN	c.739T[2>3]	p.L247Ffs*6	0.6098
					RB1	c.607+1G>T		0.58				RB1	c.607+1G>T	.	0.5039
					TP53	c.637C>T	p.Arg213Ter	0.25				TP53	c.637C>T	p.R213*	0.65
FFPE	15	4671	FFPE-sample13	Prostate Cancer	BRCA2	c.263delT	p.Leu88ArgfsTer8	0.89				BRCA2	c.263delT	p.L88Rfs*8	0.7816	pass
					BRCA2	c.236_252delTAATATTCAAAGAGCAA	p.Ile79ArgfsTer16	0.35				BRCA2	c.236_252delTAATATTCAAAGAGCAA	p.I79Rfs*16	0.4245
					BRCA2	deletion	EXON5-26					BRCA2	EX2-EX27E		0.413233
FFPE	16	2216	FFPE-sample14	Colorectal Cancer	KRAS	c.436G>A	p.Ala146Thr	0.69				KRAS	c.436G>A	p.A146T	0.7108	pass
					FANCL	c.2T>C	p.Ala2_Met74del	0.58				FANCL	c.2T>C	p.0?	0.5695
					APC	c.4062_4063delTT	p.Ser1355PhefsTer19	0.79				APC	c.4060T[4>2]	p.S1355Ffs*19	0.7525
					NBN	c.654_658del	p.Lys219AsnfsTer16	0.32				NBN	c.657_661delACAAA	p.K219Nfs*16	0.2773
					SMAD4	c.1081C>T	p.Arg361Cys	0.36				SMAD4	c.1081C>T	p.R361C	0.6914
					ARID1A	c.2732+1G>A		0.39				ARID1A	c.2732+1G>A	.	0.3914
					TP53	c.817C>T	p.Arg273Cys	0.69				TP53	c.817C>T	p.R273C	0.7175
FFPE	17	2238	FFPE-sample15	Breast Cancer	TP53	c.823T>C	p.Cys275Arg	0.42				TP53	c.823T>C	p.C275R	0.4089	pass
					TP53	c.743G>A	p.Arg248Gln	0.28				TP53	c.743G>A	p.R248Q	0.1309
					APC	c.4348C>T	p.Arg1450Ter	0.13				APC	c.4348C>T	p.R1450*	0.0637
					RUNX1	c.601C>G	p.Arg201Gly	0.17				RUNX1	c.601C>G	p.R201G	0.1417
					FGFR2(17)-ATE1(11),			3549copies			ATE annotation systems may differ, leading to exon inconsistencies	FGFR2:ATE1	EX17:EX8		0.0005
					FGFR2	amplification						FGFR2	amplification		29.4
FFPE	18	3092	FFPE-sample15	Lung Cancer	KRAS	c.34G>T	p.Gly12Cys	0.06				KRAS	c.34G>T	p.G12C	0.0376	pass
					BRCA1	c.68_69delAG	p.Glu23ValfsTer17	0.51				BRCA1	c.66AG[2>1]	p.E23Vfs*17	0.4383
					KEAP1	c.1264G>C	p.Asp422His	0.06				KEAP1	c.1264G>C	p.D422H	0.0327
					TP53	c.325T>G	p.Phe109Val	0.06				TP53	c.325T>G	p.F109V	0.0407
FFPE	19	ffpe23003295		Lung Cancer	RET fusion KIF5B(23) - RET(12)							RET fusion KIF5B(23) - RET(12)			0.116	pass
FFPE	20	ffpe23005567		Lung Cancer	EML4(13)-ALK(20)			0.206				EML4(13)-ALK(20)				pass
FFPE	21	ffpe22007428		Colorectal Cancer	MLH1	c.1546C>T	p.Gln516*	0.26				MLH1	c.1546C>T	p.Q516*	0.26	pass
					PIK3R2	c.1117G>A	p.Gly373Arg	0.11				g	c.1117G>A	p.G373R	0.11
					PIK3R2	c.883C>T	p.Gln95*	0.13				PIK3R2	c.883C>T	p.Q295*	0.13
					ZFHX3	c.5677_5678delAG	p.Arg1893Gfs*35	0.26				ZFHX3	c.5677_5678delAG Microsatellite Instability (MSI) MSI High	p.R1893Gfs*35	0.26
FFPE	22	24008108			ARID1A	c.3379C>T	p.Gln1127Ter	0.1344				ARID1A	c.3379C>T	p.Gln1127Ter	0.15	pass
					TP53	c.533delA	p.His178ProfsTer69	0.1848				TP53	c.533delA	p.His178ProfsTer69	0.185
FFPE	23	24008800		GIST	TSC1	c.2336_2337insT	p.Arg780GlnfsTer6	0.8848				TSC1	c.2336_2337insT	p.Arg780GlnfsTer6	0.86	pass
					KIT	c.1665_1672delACAGTGGAinsCC	p.Trp557_Lys558del	0.432				KIT	c.1665_1672delACAGTGGAinsCC	p.Trp557_Lys558del	0.47
FFPE	24	24009526		Breast Cancer	PIK3CA	c.3062A>G	p.Tyr1021Cys	0.622				PIK3CA	c.3062A>G	p.Tyr1021Cys	0.66	pass
					PTEN	c.380G>A	p.Gly127Glu	0.883				PTEN	c.380G>A	p.Gly127Glu	0.87
					TP53	c.840A>T	p.Arg280Ser	0.863				TP53	c.840A>T	p.Arg280Ser	0.82
FFPE	25	24010205		Colorectal Cancer	TP53	c.743G>A	p.Arg248Gln	0.556				TP53	c.743G>A	p.Arg248Gln	0.62	pass
FFPE	26	24010385		Endometrial Cancer	TP53	c.614A>G	p.Tyr205Cys	0.397				TP53	c.614A>G	p.Tyr205Cys	0.405
					PTEN	c.477G>C	p.Leu325HisfsTer2	0.2083				PTEN	c.477G>C	p.Leu325HisfsTer2	0.361
					FGFR2	c.755C>G	p.Ser252Trp	0.352				FGFR2	c.755C>G	p.Ser252Trp	0.322
					PIK3R1	c.1982_1983dupTA	p.Val662Ter	0.133				PIK3R1	c.1982_1983dupTA	p.Val662Ter	0.1
FFPE	27	24010441		Colorectal Cancer	PIK3CA	c.1624G>A	p.Glu542Lys	0.518	c.1394G>A			PIK3CA	c.1624G>A	p.Glu542Lys	0.552	pass
					FBXW7	c.1394G>A	p.Arg465His	0.5556				FBXW7	c.1394G>A	p.Arg465His	0.551
					KRAS	c.35G>A	p.Gly12Asp	0.525				KRAS	c.35G>A	p.Gly12Asp	0.577
FFPE	28	24010483		Lung Cancer	CDKN2A	c.358G>T	p.Glu120Ter	0.594				CDKN2A	c.358G>T	p.Glu120Ter	0.635	pass
					TP53	c.469G>T	p.Val157Phe	0.498				TP53	c.469G>T	p.Val157Phe	0.435
					ERBB2	AMPLIFICATION						ERBB2	AMPLIFICATION		43
FFPE	29	24011027GR		Colorectal Cancer	KRAS	c.35G>T	p.Gly12Val	0.3396				KRAS	c.35G>A	p.Gly12Val	0.406	pass
					TP53	c.742C>T	p.Arg248Trp	0.5747				TP53	c.742C>T	p.Arg248Trp	0.516
					GNAS	c.601C>T	p.Arg201Cys	0.2674				GNAS	c.601C>T	p.Arg201Cys	0.336
FFPE	30	24011135		Colorectal Cancer	TP53	c.376T>G	p.Trp126Asp	0.876				TP53	c.376T>G	p.Trp126Asp	0.79	pass
FFPE	31	24011172		CHOLANGIOCARCINOMA	KRAS	c.35G>T	p.Gly12Val	0.3462				KRAS	c.35G>T	p.Gly12Val	0.339	pass
					TP53	c.731G>T	p.Gly244Val	0.63				TP53	c.731G>T	p.Gly244Val	0.69
					HNF1A	c.864delG	p.Pro291GlnfsTer51	0.11				HNF1A	c.864delG	p.Pro291GlnfsTer51	0.15
FFPE	32	24011789		Colorectal Cancer	TP53	c.637C>T	p.Arg213*	0.626				TP53	c.637C>T	p.Arg213*	0.667	pass
FFPE	33	24013130		Colorectal Cancer	ERBB2	c.2524G>A	p.Val842Ile	0.4722				ERBB2	c.2524G>A	p.Val842Ile	0.465	pass
FFPE	34	24013363		MELANOMA	BRAF	c.1799T>A	p.Val600Glu	0.3809				BRAF	c.1799T>A	p.Val600Glu	0.624	pass
					PTEN	c.392C>T	p.Thr131Ile	0.4101				PTEN	c.392C>T	p.Thr131Ile	0.489
FFPE	35	24013659		Ovarian	TP53	c.445delT	p.Ser149Pfs*21	0.145				TP53	c.445delT	p.Ser149Pfs*21	0.145	pass
FFPE	36	24013941		Breast Cancer	ESR1	c.1613A>G	p.Asp538Gly	0.7158				ESR1	c.1613A>G	p.Asp538Gly	0.679	pass
					CREBBP	c.1156C>T	p.Arg386*	0.175				CREBBP	c.1156C>T	p.aArg386*	0.155
FFPE	37	24013999		Unknown Primary	KRAS	c.34G>T	p.Gly12Cys	0.623				KRAS	c.34G>T	p.Gly12Cys	0.589	pass
					STK11	c.580G>T	p.D194Y	0.564				STK11	c.580G>T	p.D194Y	0.623
					ATM	c.640delT	p.Ser214Profs*16	0.447				ATM	c.640delT	p.Ser214Profs*16	0.486
FFPE	38	24014029		Brain Tumor	TP53	c.817C>T	p.Arg273Cys	0.4765				TP53	c.817C>T	p.Arg273Cys	0.4365	pass
FFPE	39	24014044		Colorectal Cancer	KRAS	c.35G>C	p.Gly12Ala	0.5084				KRAS	c.35G>C	p.Gly12Ala	0.55	pass
FFPE	40	24014293		Prostate Cancer	TP53	c.701A>G	p.Tyr234Cys	0.7135				TP53	c.701A>G	p.Tyr234Cys	0.7135	pass
					TMPRSS2-ERG			2135 copies				TMPRSS2-ERG			0.381
FFPE	41	24014411		Endometrial Cancer	MTOR	c.7292T>C	p.Leu2431Pro	0.3612				MTOR	c.7292T>C	p.Leu2431Pro	0.298	pass
					PTEN	c.286C>T	p.Pro96Ser	0.3208				PTEN	c.286C>T	p.Pro96Ser	0.407
					PTEN	c.376G>A	p.Ala126Thr	0.2985				PTEN	c.376G>A	p.Ala126Thr	0.288
FFPE	42	24014427		Lung Cancer	SMARCA4	c.1889delG	p.Gly630AlafsTer16	0.8063				SMARCA4	c.1889delG	p.Gly630AlafsTer16	0.784	pass
					TP53	c.839G>T	p.Arg280Ile	0.783				TP53	c.839G>T	p.Arg280Ile	0.759
FFPE	43	24014491		Penile Cancer	PIK3CA	c.1633G>A	p.Glu545Lys	0.198				PIK3CA	c.1633G>A	p.Glu545Lys	0.178	pass
					MAPK1	c.964G>A	p.Glu322Lys	0.2033				MAPK1	c.964G>A	p.Glu322Lys	0.168
					ASXL1	c.1534C>T	p.Gln512Ter	0.4163				ASXL1	c.1534C>T	p.Gln512Ter	0.413
FFPE	44	24007339		Brain Tumor	PTPN11	c.214G>A	p.Leu325HisfsTer2	0.0433				PTPN11	c.214G>A	p.Leu325HisfsTer2	0.057	pass
					NF1	c.3562C>T	p.Gln1188Ter	0.0842				NF1	c.3562C>T	p.Gln1188Ter	0.077
					NF1	c.6709C>T	p.Arg2258Ter	0.112				NF1	c.6709C>T	p.Arg2258Ter	0.052
FFPE	45	24008022		Sarcoma	TP53	c.814G>A	p.Val272Met	0.7273				TP53	c.814G>A	p.Val272Met	0.63	pass
FFPE	46	2408177		Sarcoma	NRAS	c.182A>G	p.Gln61Arg	0.4819				NRAS	c.182A>G	p.Gln61Arg	0.427	pass
					MYC	c.221C>T	p.Pro74Leu	0.3476				MYC	c.221C>T	p.Pro74Leu	0.286
					PTEN	c.464A>G	p.Tyr155Cys	0.5067				PTEN	c.464A>G	p.Tyr155Cys	0.434
					PTEN	c.497_518del	p.Val166AlafsTer10	0.3264				PTEN	c.497_518del	p.Val166AlafsTer10	0.314
FFPE	47	24010942		Brain Tumor	IDH1	c.395G>A	p.Arg132His	0.3644				IDH1	c.395G>A	p.Arg132His	0.429	pass
					TP53	c.817C>T	p.Arg273Cys	0.4175				TP53	c.817C>T	p.Arg273Cys	0.393
FFPE	48	24008481		Gastric Cancer	ARID1A	c.4336C>T	p.Arg1446Ter	0.2955				ARID1A	c.4336C>T	p.Arg1446Ter	0.315	pass
FFPE	49	24010781		Cervical Cancer	NFE2L2	c.72G>T	p.Trp24Cys	0.1701				NFE2L2	c.72G>T	p.Trp24Cys	0.183	pass
					PIK3CA	c.1633G>A	p.Glu545Lys	0.1923				PIK3CA	c.1633G>A	p.Glu545Lys	0.197
					CREBBP	c.6019C>T	p.Gln2007Ter	0.3025				CREBBP	c.6019C>T	p.Gln2007Ter	0.257
FFPE	50	24011388			BRAF	c.1799T>A	p.Val600Glu	0.4709				BRAF	c.1799T>A	p.Val600Glu	0.4829	pass
